# Supplementary material for: 3,3,4,4-Tetra­fluoro-1-[2-(3,3,4,4-tetra­fluoro­pyrrolidin-1-yl)phen­yl]pyrrolidine
Source: Acta Crystallogr Sect E Struct Rep Online. 2011 Aug 27;67(Pt 9):o2399. doi: 10.1107/S1600536811033757 (PMC3200749; doi:10.1107/S1600536811033757)
Supplement: Supplementary file 2 [file e-67-o2399-Isup2.hkl]

#
# h,k,l, Fc-squared, Fo-squared, sigma(Fo-squared) and status flag
#
data_I
_shelx_title ' I         Pbcn         R = 0.07'
_shelx_refln_list_code          4
_shelx_F_calc_maximum      110.81
_exptl_crystal_F_000       728.00
_reflns_d_resolution_high  0.8413
 
loop_
 _symmetry_equiv_pos_as_xyz
 'x, y, z'
 '-x+1/2, -y+1/2, z+1/2'
 'x+1/2, -y+1/2, -z'
 '-x, y, -z+1/2'
 '-x, -y, -z'
 'x-1/2, y-1/2, -z-1/2'
 '-x-1/2, y-1/2, z'
 'x, -y, z-1/2'
 
_cell_length_a     8.6780
_cell_length_b     9.8180
_cell_length_c    17.0880
_cell_angle_alpha  90.000
_cell_angle_beta   90.000
_cell_angle_gamma  90.000
 
_shelx_F_squared_multiplier     1.000
 
loop_
 _refln_index_h
 _refln_index_k
 _refln_index_l
 _refln_F_squared_calc
 _refln_F_squared_meas
 _refln_F_squared_sigma
 _refln_observed_status
   4   0   0     6226.46     5852.60    157.81 o
   6   0   0     1885.50     1644.53     51.93 o
   8   0   0       45.01       68.64      9.78 o
  10   0   0        2.86        8.67      5.46 o
   1   1   0      162.04      177.51      3.79 o
   3   1   0     8297.83     7992.93    149.78 o
   5   1   0       46.27       71.75      6.62 o
   7   1   0       72.79       82.11      6.53 o
   9   1   0       30.77       26.11      5.21 o
   0   2   0     5106.33     5509.46    102.72 o
   2   2   0     1518.49     1362.87     22.77 o
   4   2   0        4.92       13.99      4.30 o
   6   2   0       17.35        7.38      3.44 o
   8   2   0        4.36        0.00      3.05 o
  10   2   0        0.60        2.05      3.82 o
   1   3   0        6.66        4.03      1.67 o
   3   3   0      405.33      448.63      8.22 o
   5   3   0       32.08       58.92      6.11 o
   7   3   0        0.43        0.00      2.48 o
   9   3   0        0.40        0.50      4.17 o
   0   4   0     1737.52     1612.27     32.87 o
   2   4   0      904.57      753.72     11.05 o
   4   4   0       12.62       14.31      2.00 o
   6   4   0        0.43        1.23      2.30 o
   8   4   0       68.55       62.46     14.87 o
   1   5   0      194.05      192.60      4.88 o
   3   5   0     1249.41     1288.78     20.44 o
   5   5   0       52.48       64.02      4.64 o
   7   5   0       15.43       15.79      3.21 o
   9   5   0        4.90        8.39      3.85 o
   0   6   0      400.15      349.20     10.76 o
   2   6   0      827.46     1069.27     17.64 o
   4   6   0      288.52      266.91     10.79 o
   6   6   0        0.50        2.17      1.84 o
   8   6   0        1.25        3.91      2.93 o
   1   7   0        2.80        3.49      1.62 o
   3   7   0       41.26       31.08      3.97 o
   5   7   0        0.02        0.00      1.78 o
   7   7   0        3.58        2.19      2.84 o
   0   8   0      130.80      143.47     11.98 o
   2   8   0      690.70      621.09     19.01 o
   4   8   0      435.44      468.69     33.08 o
   6   8   0       30.26       28.66      5.24 o
   1   9   0       23.16       22.41      4.61 o
   3   9   0        1.16        4.94      5.39 o
   5   9   0        2.07        0.82      2.98 o
   0  10   0      101.84       98.83     12.34 o
   2  10   0       13.25        7.93      3.72 o
   4  10   0       11.58       14.55      4.51 o
   1  11   0       18.14       14.74      5.52 o
   3  11   0        0.65        2.95      3.42 o
   1   1   1     6746.99     6481.15     70.17 o
   2   1   1       65.80       46.35      1.62 o
   3   1   1     1220.40     1211.50     14.82 o
   4   1   1        1.52        9.92      1.53 o
   5   1   1       42.14       38.48      2.98 o
   6   1   1       39.87       21.84      2.43 o
   7   1   1        0.57        0.00      1.59 o
   8   1   1       55.32       60.49      6.29 o
   9   1   1        1.68        0.00      2.02 o
  10   1   1        2.02        1.84      2.77 o
   0   2   1     4846.67     4844.19     57.99 o
   1   2   1      324.74      303.44      3.98 o
   2   2   1       78.43       81.39      2.10 o
   3   2   1       20.75       15.90      1.64 o
   4   2   1       84.01      104.21      3.38 o
   5   2   1      601.33      590.29     11.46 o
   6   2   1        2.95        3.63      2.26 o
   7   2   1       68.11       55.63      4.06 o
   8   2   1       21.32       18.25      3.09 o
   9   2   1       11.24        7.94      2.76 o
  10   2   1        3.97        1.92      3.00 o
   1   3   1     1768.26     1864.13     18.55 o
   2   3   1      108.33      110.52      2.10 o
   3   3   1      297.84      338.97      4.43 o
   4   3   1       52.25       68.32      2.99 o
   5   3   1      504.88      500.04     13.26 o
   6   3   1      222.04      204.00      6.01 o
   7   3   1        9.07       16.27      2.75 o
   8   3   1        9.98       11.52      2.95 o
   9   3   1        1.92        4.97      2.56 o
   0   4   1     2185.01     2288.49     28.99 o
   1   4   1       66.64       83.47      1.89 o
   2   4   1      116.89      105.21      2.23 o
   3   4   1      395.92      410.57      5.78 o
   4   4   1        0.18        1.81      0.84 o
   5   4   1       36.50       54.34      4.58 o
   6   4   1        0.37        0.00      1.54 o
   7   4   1       19.66       10.50      2.14 o
   8   4   1       12.79        9.88      2.83 o
   9   4   1        0.88        0.01      2.66 o
   1   5   1       16.02       16.97      1.16 o
   2   5   1     1025.68     1111.55     11.81 o
   3   5   1       53.74       78.72      2.41 o
   4   5   1       22.02       25.17      2.05 o
   5   5   1        5.84        4.37      1.27 o
   6   5   1       33.34       28.42      2.35 o
   7   5   1       26.12       29.35      3.58 o
   8   5   1       25.06       30.23      3.52 o
   9   5   1        7.11        5.28      2.87 o
   0   6   1      118.93      117.54      4.09 o
   1   6   1       23.56       56.82      2.13 o
   2   6   1      334.87      297.76      4.68 o
   3   6   1        3.18        3.07      1.10 o
   4   6   1       29.20       21.90      1.92 o
   5   6   1      187.68      190.88      7.23 o
   6   6   1        0.16        0.00      1.30 o
   7   6   1        8.48        6.65      2.56 o
   8   6   1        1.65        4.70      2.10 o
   1   7   1     1011.75     1031.16     12.36 o
   2   7   1        4.41        0.74      1.09 o
   3   7   1      953.17      938.45     11.87 o
   4   7   1       84.08       94.35      3.35 o
   5   7   1      171.99      159.20      6.24 o
   6   7   1       52.47       46.10      3.09 o
   7   7   1       11.38        7.93      2.36 o
   8   7   1        0.00        2.43      2.25 o
   0   8   1      473.95      459.65     12.13 o
   1   8   1       51.03       44.96      3.60 o
   2   8   1      460.16      433.53      8.39 o
   3   8   1      283.97      344.26      7.45 o
   4   8   1      355.54      412.71      8.53 o
   5   8   1       40.69       24.36      2.67 o
   6   8   1       99.88      100.66      5.18 o
   7   8   1        4.47        9.53      2.98 o
   1   9   1      905.90      912.25     23.94 o
   2   9   1        9.84        6.31      2.31 o
   3   9   1      170.62      177.76      7.38 o
   4   9   1       21.55       22.68      3.34 o
   5   9   1       22.96       20.02      3.32 o
   6   9   1       14.31       22.31      3.52 o
   0  10   1       24.11       19.81      4.75 o
   1  10   1        2.12        4.11      2.44 o
   2  10   1        7.19        6.96      2.37 o
   3  10   1        1.85        5.34      2.95 o
   4  10   1        0.06        0.18      2.22 o
   5  10   1       10.76       13.32      3.17 o
   1  11   1       37.91       37.57      5.06 o
   2  11   1        0.93        0.90      2.43 o
   3  11   1        4.40        3.89      2.75 o
   0   0   2      829.41      901.52     24.97 o
   1   0   2      775.22      765.50     11.61 o
   2   0   2     5019.52     5200.80     79.72 o
   3   0   2     1546.31     1569.63     32.07 o
   4   0   2      308.63      384.09     11.81 o
   5   0   2      689.84      663.19     17.22 o
   6   0   2       37.16       38.96      6.37 o
   7   0   2      777.54      868.61     23.39 o
   8   0   2      180.83      189.56     10.55 o
   9   0   2       85.33       70.48     14.08 o
  10   0   2       16.67       12.05      4.69 o
   1   1   2     8911.46     8486.96     84.72 o
   2   1   2     3039.40     2924.81     48.88 o
   3   1   2      252.70      264.16      4.96 o
   4   1   2     1072.37      992.23     28.99 o
   5   1   2     1212.79     1245.98     20.07 o
   6   1   2      402.28      367.50      8.78 o
   7   1   2      117.82      108.44      5.20 o
   8   1   2        2.81        1.32      2.02 o
   9   1   2        4.82        7.93      2.68 o
  10   1   2        8.62       12.69      3.64 o
   0   2   2     2558.18     2617.73     35.94 o
   1   2   2       24.06       10.65      0.96 o
   2   2   2     3571.38     3499.19     38.82 o
   3   2   2       13.52       24.07      2.54 o
   4   2   2     1046.86     1094.77     15.73 o
   5   2   2      203.28      193.79      5.06 o
   6   2   2        4.09        6.02      1.79 o
   7   2   2       94.05       89.45      4.93 o
   8   2   2        2.95        0.57      1.87 o
   9   2   2        2.38        3.53      2.47 o
  10   2   2        0.00        0.00      2.41 o
   1   3   2     6607.87     6492.74     55.08 o
   2   3   2       10.80       12.57      0.95 o
   3   3   2      682.04      611.94      8.18 o
   4   3   2      773.36      737.15     10.72 o
   5   3   2      510.14      561.76     13.02 o
   6   3   2       16.78       27.80      2.96 o
   7   3   2       15.25       12.54      2.60 o
   8   3   2       11.73       13.74      2.88 o
   9   3   2        0.85        0.00      2.28 o
   0   4   2     5243.90     5257.86     64.55 o
   1   4   2      732.64      862.44      8.74 o
   2   4   2       79.16       50.11      1.63 o
   3   4   2      597.58      612.37      7.33 o
   4   4   2       17.57       26.50      1.75 o
   5   4   2      166.33      153.40      4.54 o
   6   4   2       58.55       56.92      3.25 o
   7   4   2       29.06       30.25      4.34 o
   8   4   2        5.58        1.25      2.15 o
   9   4   2       10.71       13.01      3.07 o
   1   5   2     1184.94     1260.72     12.97 o
   2   5   2       23.60       36.82      1.65 o
   3   5   2     1843.54     1848.77     18.56 o
   4   5   2        4.68        1.49      1.05 o
   5   5   2      111.52      130.14      3.89 o
   6   5   2       80.76       82.87      3.90 o
   7   5   2       27.44       23.49      4.19 o
   8   5   2        2.06        2.13      2.16 o
   9   5   2        5.99        6.72      3.20 o
   0   6   2      322.97      254.91      8.46 o
   1   6   2       66.99      102.08      2.68 o
   2   6   2      102.09      129.77      3.11 o
   3   6   2        2.37       10.71      1.36 o
   4   6   2        0.26        0.00      1.00 o
   5   6   2        0.20        1.17      1.30 o
   6   6   2        8.12        0.16      1.39 o
   7   6   2        3.11        5.13      1.73 o
   8   6   2        0.33        2.67      1.96 o
   1   7   2      270.79      248.96      5.22 o
   2   7   2      118.38      101.45      4.13 o
   3   7   2      192.16      173.82      5.25 o
   4   7   2      181.71      209.19      6.66 o
   5   7   2        9.65       14.88      2.21 o
   6   7   2        5.16        2.99      1.82 o
   7   7   2        0.96        1.00      1.80 o
   8   7   2        3.21        0.00      2.24 o
   0   8   2       17.02       12.17      2.73 o
   1   8   2       26.50        7.74      2.12 o
   2   8   2        1.06        0.00      1.42 o
   3   8   2      209.12      226.47      5.92 o
   4   8   2       17.12       13.64      2.16 o
   5   8   2       80.05       87.78      5.00 o
   6   8   2       10.27        9.56      2.16 o
   7   8   2        0.08        2.46      2.00 o
   1   9   2        9.01        3.99      2.22 o
   2   9   2       67.89       82.49      5.29 o
   3   9   2        6.06        3.89      2.20 o
   4   9   2        6.58        3.72      2.24 o
   5   9   2        1.83        0.14      2.18 o
   6   9   2        0.19        0.84      2.42 o
   0  10   2       31.57       25.04      4.96 o
   1  10   2       13.96       14.30      3.08 o
   2  10   2       13.37        7.60      2.69 o
   3  10   2       34.24       31.09      3.90 o
   4  10   2        0.33        0.00      2.40 o
   5  10   2        0.72        6.84      2.78 o
   1  11   2        0.34        0.00      2.33 o
   2  11   2        0.01        6.46      2.78 o
   3  11   2        1.19        3.51      2.61 o
   1   1   3    12278.04    11816.55    110.71 o
   2   1   3     3429.81     3148.26     28.80 o
   3   1   3      104.11      164.52      4.14 o
   4   1   3        0.21       10.95      1.35 o
   5   1   3      139.20      158.35      5.52 o
   6   1   3       32.50       63.08      3.72 o
   7   1   3       21.09       27.98      4.04 o
   8   1   3        0.84        0.30      2.03 o
   9   1   3       10.11        3.36      2.40 o
  10   1   3        0.54        0.71      2.66 o
   0   2   3     8270.20     8343.38    111.26 o
   1   2   3      180.98      206.47      3.21 o
   2   2   3     1932.96     1958.82     21.14 o
   3   2   3      234.89      258.09      4.68 o
   4   2   3       38.51       44.05      2.43 o
   5   2   3       31.40       25.18      2.20 o
   6   2   3       91.14       88.29      3.94 o
   7   2   3        3.13        0.64      1.72 o
   8   2   3        2.10        0.74      2.02 o
   9   2   3        0.36        0.00      2.48 o
  10   2   3        0.00        0.00      2.54 o
   1   3   3      232.77      217.28      3.13 o
   2   3   3       21.13       16.61      1.14 o
   3   3   3     3200.07     3289.85     34.90 o
   4   3   3       63.14       50.13      2.44 o
   5   3   3        4.70        1.00      1.12 o
   6   3   3       77.04       70.20      3.72 o
   7   3   3       13.46        9.65      2.13 o
   8   3   3        4.90        1.66      2.26 o
   9   3   3        8.15        6.92      2.75 o
   0   4   3     2952.88     3269.96     40.64 o
   1   4   3        4.07        7.78      0.79 o
   2   4   3      146.96      184.39      3.14 o
   3   4   3      111.95      151.96      3.47 o
   4   4   3       41.26       40.34      2.14 o
   5   4   3       48.88       69.03      4.38 o
   6   4   3       99.51      114.23      4.96 o
   7   4   3       23.00       16.52      3.74 o
   8   4   3        5.12        8.36      2.22 o
   9   4   3        0.70        0.00      2.21 o
   1   5   3      859.33      954.17      9.87 o
   2   5   3      139.59      178.26      3.24 o
   3   5   3        3.68       18.37      1.35 o
   4   5   3       72.88       62.61      2.67 o
   5   5   3        0.90        1.33      1.25 o
   6   5   3        0.07        1.23      1.37 o
   7   5   3        3.35        4.60      1.74 o
   8   5   3        3.65        5.19      2.37 o
   9   5   3        0.07        0.00      3.10 o
   0   6   3       92.75       55.61      4.52 o
   1   6   3       22.52       23.84      1.74 o
   2   6   3      273.14      237.55      4.46 o
   3   6   3        8.83        3.84      1.50 o
   4   6   3       29.43       22.90      1.97 o
   5   6   3       14.84        3.87      1.44 o
   6   6   3        0.24        0.10      1.37 o
   7   6   3        0.00        1.95      1.62 o
   8   6   3        0.40        0.00      2.00 o
   1   7   3        0.17        0.71      1.11 o
   2   7   3       91.39       86.15      5.64 o
   3   7   3       17.85        6.44      1.63 o
   4   7   3       37.04       37.66      2.83 o
   5   7   3       67.39       65.82      3.75 o
   6   7   3        0.10        3.21      1.82 o
   7   7   3       15.24       16.30      2.49 o
   8   7   3       16.15       17.24      6.28 o
   0   8   3       80.11       82.16      8.83 o
   1   8   3      107.34      135.52      6.79 o
   2   8   3      113.46      146.32      5.13 o
   3   8   3      186.42      181.81      5.79 o
   4   8   3       50.68       35.07      2.95 o
   5   8   3       67.01       59.15      3.74 o
   6   8   3       24.89       24.81      2.85 o
   7   8   3       51.24       42.75      3.99 o
   1   9   3       14.20        6.65      1.86 o
   2   9   3       52.53       60.25      4.37 o
   3   9   3       59.57       44.84      3.37 o
   4   9   3       12.35       11.97      2.42 o
   5   9   3       38.37       39.89      4.73 o
   6   9   3       58.07       65.90      5.73 o
   0  10   3       42.57       32.09      5.46 o
   1  10   3        3.83        5.07      2.52 o
   2  10   3        4.23        5.52      2.47 o
   3  10   3       13.62       21.42      3.94 o
   4  10   3        0.05        1.75      2.32 o
   5  10   3        4.77        8.01      3.56 o
   1  11   3        2.70        1.50      2.52 o
   2  11   3        0.01        0.60      2.44 o
   3  11   3        1.08        3.64      3.09 o
   0   0   4     6181.29     6196.77     95.96 o
   1   0   4      808.11      670.89      9.02 o
   2   0   4      120.44      137.49      3.00 o
   3   0   4     1109.38     1183.98     18.13 o
   4   0   4     1088.22     1085.56     20.05 o
   5   0   4     1140.28     1112.04     38.37 o
   6   0   4      217.89      244.49      9.66 o
   7   0   4       81.42       60.77      5.85 o
   8   0   4       20.44        8.37      3.77 o
   9   0   4       34.76       17.02     11.71 o
  10   0   4        1.11        3.23      3.83 o
   1   1   4      730.44      760.66      8.11 o
   2   1   4      306.40      325.02      4.03 o
   3   1   4      102.86       94.67      2.22 o
   4   1   4      359.06      408.41      7.35 o
   5   1   4        0.33        2.25      1.46 o
   6   1   4       55.23       59.11      3.64 o
   7   1   4        0.32        3.38      1.87 o
   8   1   4      181.17      210.33      8.49 o
   9   1   4        2.05        0.30      2.27 o
  10   1   4       19.39       14.72      4.61 o
   0   2   4     3824.40     3709.70     50.64 o
   1   2   4     1560.22     1343.29     13.91 o
   2   2   4     1063.74     1127.98     12.06 o
   3   2   4      363.48      410.48      6.10 o
   4   2   4      308.81      246.59      4.97 o
   5   2   4        0.17        0.52      1.09 o
   6   2   4       38.59       39.40      2.91 o
   7   2   4       10.44       10.55      2.74 o
   8   2   4        6.11        2.17      2.21 o
   9   2   4        1.93        2.74      2.42 o
   1   3   4     5372.01     5494.07     61.21 o
   2   3   4       93.97       88.91      1.96 o
   3   3   4      861.79      840.61     14.78 o
   4   3   4       46.01       23.48      1.87 o
   5   3   4      377.07      330.68      6.60 o
   6   3   4       48.32       48.70      2.97 o
   7   3   4       35.08       26.35      2.89 o
   8   3   4       80.21      102.52      5.34 o
   9   3   4        0.66        1.85      2.22 o
   0   4   4      830.23      937.43     15.37 o
   1   4   4       66.09       38.57      2.12 o
   2   4   4      534.69      530.90      6.98 o
   3   4   4       22.63       29.69      1.85 o
   4   4   4      161.14      209.10      4.90 o
   5   4   4      175.09      175.45      4.31 o
   6   4   4        0.01        0.70      1.23 o
   7   4   4       32.46       34.30      2.96 o
   8   4   4        0.01        0.00      1.81 o
   9   4   4        2.76        1.58      2.84 o
   1   5   4       29.63       19.81      1.24 o
   2   5   4        0.34        0.66      0.78 o
   3   5   4       13.00       21.96      1.55 o
   4   5   4       68.62       74.91      3.16 o
   5   5   4        0.07        0.00      1.19 o
   6   5   4      144.80      130.56      4.72 o
   7   5   4        6.25        2.43      1.67 o
   8   5   4        0.04        1.12      2.28 o
   9   5   4        0.65        3.60      3.41 o
   0   6   4        4.31        3.33      1.54 o
   1   6   4       14.27       27.35      1.86 o
   2   6   4       31.88       29.28      3.07 o
   3   6   4       10.24       10.98      1.55 o
   4   6   4       13.29        6.69      1.54 o
   5   6   4       72.79      105.06      4.27 o
   6   6   4       21.22       13.71      2.11 o
   7   6   4       37.34       43.64      3.73 o
   8   6   4        0.42        1.31      2.19 o
   1   7   4        2.09        3.40      1.58 o
   2   7   4        1.33        1.30      1.24 o
   3   7   4        5.27        1.28      1.33 o
   4   7   4      289.21      320.63      7.17 o
   5   7   4       59.27       60.41      3.66 o
   6   7   4       26.40       23.74      3.33 o
   7   7   4        4.71        3.03      2.11 o
   8   7   4        1.73        0.33      1.88 o
   0   8   4       61.75       49.41      4.13 o
   1   8   4       92.80      105.73      3.93 o
   2   8   4       26.93       47.55      3.79 o
   3   8   4       45.73       28.31      2.62 o
   4   8   4        0.40        0.33      1.51 o
   5   8   4       22.18       28.23      3.13 o
   6   8   4        0.64        1.95      2.00 o
   7   8   4        6.34        5.01      2.98 o
   1   9   4        7.58       11.81      2.27 o
   2   9   4       24.50       30.24      2.83 o
   3   9   4       13.76       26.11      2.70 o
   4   9   4        2.85        4.07      2.01 o
   5   9   4        3.88        1.33      1.99 o
   6   9   4        1.70        0.00      2.02 o
   0  10   4      123.46      130.54      9.55 o
   1  10   4        6.24        6.81      2.67 o
   2  10   4       57.27       53.66      4.77 o
   3  10   4        1.23        0.00      2.35 o
   4  10   4        0.02        0.00      2.56 o
   1  11   4       75.61       79.92     10.58 o
   2  11   4        2.90        6.03      3.18 o
   1   1   5      365.94      305.43      3.95 o
   2   1   5      923.42      951.49      9.20 o
   3   1   5      786.61      928.47      9.92 o
   4   1   5      273.58      253.98      4.95 o
   5   1   5       40.45       57.85      2.67 o
   6   1   5        3.48        9.09      1.86 o
   7   1   5       59.68       95.47      4.99 o
   8   1   5       20.36       30.08      4.25 o
   9   1   5       40.29       36.79      6.14 o
   0   2   5      806.70      872.69     11.76 o
   1   2   5     1047.96     1049.24     10.40 o
   2   2   5     2714.31     2680.42     26.66 o
   3   2   5      143.90      159.30      3.05 o
   4   2   5        0.16        1.30      0.92 o
   5   2   5      117.84      146.45      4.81 o
   6   2   5      172.92      171.26      6.00 o
   7   2   5        5.27       16.96      4.45 o
   8   2   5        1.17        0.17      1.97 o
   9   2   5       11.72        7.53      3.31 o
   1   3   5      693.04      718.44      8.54 o
   2   3   5      730.49      735.24      8.28 o
   3   3   5      567.90      539.17      6.67 o
   4   3   5       27.17       24.01      1.88 o
   5   3   5      124.54      109.58      3.76 o
   6   3   5       27.51       28.98      3.71 o
   7   3   5       42.48       40.13      4.21 o
   8   3   5        0.26        0.00      1.88 o
   9   3   5        2.14        2.82      2.76 o
   0   4   5     4089.38     4460.35     61.94 o
   1   4   5       30.74       27.52      1.57 o
   2   4   5     2227.09     2358.48     25.72 o
   3   4   5       98.81      117.45      3.03 o
   4   4   5      732.31      671.39      9.63 o
   5   4   5        0.88        0.64      1.51 o
   6   4   5       76.11       73.33      3.66 o
   7   4   5       14.17       20.94      2.81 o
   8   4   5        8.84        2.75      2.40 o
   9   4   5        0.04        0.00      2.64 o
   1   5   5      100.72       89.68      2.69 o
   2   5   5        9.11        5.64      1.14 o
   3   5   5      348.75      407.69      6.81 o
   4   5   5       50.85       62.02      3.32 o
   5   5   5       28.73       34.24      3.85 o
   6   5   5       26.73       28.71      3.08 o
   7   5   5        4.15        6.22      2.12 o
   8   5   5        1.71        0.20      1.90 o
   0   6   5      521.42      507.92     10.71 o
   1   6   5        3.32        0.00      0.91 o
   2   6   5        0.43        2.14      1.05 o
   3   6   5       65.51       62.16      2.86 o
   4   6   5       21.67       18.45      2.63 o
   5   6   5       99.53       98.85      4.18 o
   6   6   5       23.47       19.99      2.93 o
   7   6   5        0.41        0.02      1.70 o
   8   6   5        0.81        2.41      2.16 o
   1   7   5      305.04      328.85      6.06 o
   2   7   5       66.96       78.39      3.31 o
   3   7   5       45.74       40.45      2.89 o
   4   7   5        1.50        2.45      1.58 o
   5   7   5       83.50       85.04      4.71 o
   6   7   5        2.42        2.60      1.81 o
   7   7   5        1.17        3.09      2.02 o
   0   8   5      136.03      166.88      7.44 o
   1   8   5       10.50        7.53      1.63 o
   2   8   5        6.97        1.13      1.54 o
   3   8   5       24.55       35.97      2.96 o
   4   8   5       26.86       20.96      3.96 o
   5   8   5       22.49       29.24      4.41 o
   6   8   5        3.84        4.72      2.14 o
   7   8   5       32.13       35.08      3.73 o
   1   9   5      229.86      218.11      6.14 o
   2   9   5       12.07        9.22      2.10 o
   3   9   5       24.50       18.25      2.83 o
   4   9   5       62.12       63.41      4.42 o
   5   9   5        4.10        4.04      2.27 o
   6   9   5       25.22       14.63      2.98 o
   0  10   5        2.28        8.94      2.99 o
   1  10   5        1.24        0.00      1.88 o
   2  10   5       18.96       17.39      4.70 o
   3  10   5        0.20        0.00      1.84 o
   4  10   5        5.44       10.38      2.90 o
   1  11   5        8.94        5.17      3.19 o
   2  11   5        0.00        0.00      2.93 o
   0   0   6     2124.19     2084.44     33.87 o
   1   0   6     1276.98     1112.88     14.61 o
   2   0   6    11441.06    12091.38    143.66 o
   3   0   6     2047.73     2117.66     27.45 o
   4   0   6     1228.42     1116.16     16.23 o
   5   0   6      201.87      199.73      6.63 o
   6   0   6      124.30      151.05      7.56 o
   7   0   6      267.65      252.68     10.74 o
   8   0   6      132.65      116.20     13.36 o
   9   0   6       31.61       53.17      6.68 o
   1   1   6        6.41        9.36      0.71 o
   2   1   6      779.95      690.65      7.10 o
   3   1   6      820.02      770.18      8.14 o
   4   1   6        0.15        2.06      0.85 o
   5   1   6      249.49      258.46      5.02 o
   6   1   6       31.41       41.40      3.87 o
   7   1   6       14.05       13.91      2.54 o
   8   1   6        8.43        3.94      2.29 o
   9   1   6        0.01        4.69      2.92 o
   0   2   6      385.76      355.17      5.68 o
   1   2   6        8.13       18.39      0.98 o
   2   2   6      315.56      245.78      3.32 o
   3   2   6       10.81        9.54      1.08 o
   4   2   6       59.32      108.50      3.06 o
   5   2   6       47.48       56.55      3.45 o
   6   2   6       71.01       69.73      3.37 o
   7   2   6       13.78       13.06      2.07 o
   8   2   6       27.14       37.65      3.99 o
   9   2   6        0.01        1.20      2.54 o
   1   3   6      468.08      470.29      5.66 o
   2   3   6      264.06      246.26      3.89 o
   3   3   6       34.71       39.74      1.90 o
   4   3   6       30.75       51.20      2.73 o
   5   3   6      108.74      140.50      4.46 o
   6   3   6        2.01        2.05      1.33 o
   7   3   6       25.15       14.11      2.64 o
   8   3   6        0.73        0.00      2.12 o
   9   3   6        3.59        0.00      2.49 o
   0   4   6     2250.74     2056.25     30.53 o
   1   4   6       15.24       44.67      1.88 o
   2   4   6      333.94      348.54      5.74 o
   3   4   6       20.84       12.38      1.37 o
   4   4   6      366.90      372.07      6.51 o
   5   4   6       95.25       90.74      3.57 o
   6   4   6       47.43       45.48      3.46 o
   7   4   6        4.56        6.13      2.13 o
   8   4   6        2.56        3.85      2.16 o
   9   4   6        5.03        7.07      3.14 o
   1   5   6      770.45      735.93      9.59 o
   2   5   6        0.05        0.00      0.87 o
   3   5   6        1.05        2.44      1.08 o
   4   5   6        1.42        2.91      1.74 o
   5   5   6       63.16       64.42      3.77 o
   6   5   6        2.66        1.71      1.52 o
   7   5   6        0.92        0.00      1.84 o
   8   5   6        3.70        0.00      2.13 o
   0   6   6        0.10        0.93      1.35 o
   1   6   6       56.64       86.63      3.02 o
   2   6   6       18.74       23.72      1.86 o
   3   6   6       42.08       48.30      3.71 o
   4   6   6      149.08      128.08      4.61 o
   5   6   6        0.00        0.35      1.65 o
   6   6   6       83.30       71.35      4.50 o
   7   6   6        2.02        0.00      1.82 o
   8   6   6        1.20        6.47      2.43 o
   1   7   6        0.53        0.84      1.14 o
   2   7   6      115.02      125.48      5.08 o
   3   7   6       43.04       55.76      3.35 o
   4   7   6        1.06        1.32      1.60 o
   5   7   6        4.93        4.67      1.92 o
   6   7   6        0.28        1.74      2.07 o
   7   7   6        4.93        4.95      2.30 o
   0   8   6       47.02       29.93      3.44 o
   1   8   6        1.51        2.49      1.53 o
   2   8   6       38.37       56.60      3.60 o
   3   8   6        0.80        1.93      1.71 o
   4   8   6       89.59       91.12      4.97 o
   5   8   6       19.78       19.55      2.76 o
   6   8   6        5.23        3.67      2.24 o
   1   9   6        4.27        2.22      1.68 o
   2   9   6        0.22        1.51      1.86 o
   3   9   6       19.73       14.04      2.62 o
   4   9   6        0.91        0.18      1.86 o
   5   9   6        7.46        4.41      2.78 o
   0  10   6       41.12       26.13      5.12 o
   1  10   6        0.49        2.67      2.05 o
   2  10   6        4.41        5.85      2.23 o
   3  10   6        0.88        1.35      2.07 o
   4  10   6        0.11        2.46      2.18 o
   1  11   6       45.16       55.17     11.52 o
   1   1   7       26.40        6.44      0.88 o
   2   1   7     1151.47     1149.32     11.06 o
   3   1   7      129.54      169.47      2.88 o
   4   1   7      253.55      276.04      4.20 o
   5   1   7       22.24       31.41      2.47 o
   6   1   7        2.27        1.77      1.31 o
   7   1   7       55.23       31.21      3.65 o
   8   1   7        5.81       10.78      2.93 o
   9   1   7        5.03        1.68      3.31 o
   0   2   7      128.01      123.76      2.79 o
   1   2   7       93.89      105.57      2.03 o
   2   2   7      218.13      222.88      3.35 o
   3   2   7      304.43      237.93      4.21 o
   4   2   7       26.80       25.36      1.82 o
   5   2   7       35.36       53.62      2.78 o
   6   2   7        7.92        9.94      2.01 o
   7   2   7       12.08       20.84      4.45 o
   8   2   7       13.27       30.80      3.78 o
   9   2   7        3.04        0.00      2.40 o
   1   3   7      136.41      164.39      2.75 o
   2   3   7        8.53        6.02      1.33 o
   3   3   7      142.57      181.03      3.35 o
   4   3   7       76.33       48.17      2.79 o
   5   3   7       42.44       53.72      3.68 o
   6   3   7        0.10        1.33      1.52 o
   7   3   7        1.11        0.00      1.58 o
   8   3   7       24.32       21.93      3.41 o
   9   3   7        0.00        5.12      3.61 o
   0   4   7      729.50      715.21     18.54 o
   1   4   7       52.70       59.28      2.12 o
   2   4   7     1347.58     1420.22     14.72 o
   3   4   7       29.59       34.03      2.31 o
   4   4   7      179.39      262.88      5.62 o
   5   4   7      142.10      153.56      5.14 o
   6   4   7       26.17       19.29      2.52 o
   7   4   7      122.95      152.96      6.17 o
   8   4   7       11.74        8.03      2.43 o
   9   4   7       18.73       26.69      7.34 o
   1   5   7      171.86      152.73      3.53 o
   2   5   7       28.48       27.56      2.10 o
   3   5   7        0.81        2.53      1.18 o
   4   5   7       40.01       51.20      3.06 o
   5   5   7      306.63      288.37      6.82 o
   6   5   7        0.14        0.03      1.68 o
   7   5   7       10.40        8.95      2.33 o
   8   5   7        4.69        2.62      2.10 o
   0   6   7        0.11        1.66      1.47 o
   1   6   7        0.05        3.81      1.11 o
   2   6   7      109.46      117.31      3.96 o
   3   6   7       10.89       14.40      2.17 o
   4   6   7        2.12        4.29      1.53 o
   5   6   7      137.49      125.77      5.38 o
   6   6   7       26.10       31.24      3.21 o
   7   6   7        0.19        1.49      1.95 o
   8   6   7        0.70        0.00      2.00 o
   1   7   7       45.99       25.68      2.47 o
   2   7   7        1.65        0.00      1.29 o
   3   7   7      257.13      260.63      6.50 o
   4   7   7       32.26       23.79      3.21 o
   5   7   7       93.84       71.70      4.70 o
   6   7   7       39.82       38.78      3.70 o
   7   7   7        0.90        1.05      2.10 o
   0   8   7       74.27       61.56      5.60 o
   1   8   7        2.94        8.38      1.83 o
   2   8   7      148.09      124.46      4.70 o
   3   8   7       19.45       21.97      2.74 o
   4   8   7       37.22       32.17      3.23 o
   5   8   7       15.50        6.70      4.49 o
   6   8   7        9.73        6.07      2.25 o
   1   9   7       84.19       68.96      7.27 o
   2   9   7       36.28       34.80      4.27 o
   3   9   7        8.95        7.52      2.16 o
   4   9   7        0.11        1.73      1.96 o
   5   9   7       21.64       26.31      4.47 o
   0  10   7        0.92        2.98      4.57 o
   1  10   7        6.49       12.25      2.96 o
   2  10   7        0.99        3.33      3.35 o
   3  10   7        7.74        6.84      2.35 o
   0   0   8     6009.61     6234.12     97.73 o
   1   0   8        0.61        0.02      0.72 o
   2   0   8       26.36       21.97      1.51 o
   3   0   8      244.15      338.82      6.42 o
   4   0   8      314.17      470.29     11.03 o
   5   0   8        0.69        8.93      1.78 o
   6   0   8      204.47      182.93      8.43 o
   7   0   8       26.59       18.98      4.48 o
   8   0   8        4.70        2.31      3.51 o
   9   0   8        0.73        2.05      3.93 o
   1   1   8     1288.55     1512.52     14.27 o
   2   1   8      191.79      207.08      3.37 o
   3   1   8     1417.73     1466.62     20.40 o
   4   1   8       50.47       26.07      1.52 o
   5   1   8        2.43        0.00      0.96 o
   6   1   8        4.41        3.36      1.84 o
   7   1   8       10.29       20.31      5.01 o
   8   1   8        1.95        3.47      2.89 o
   9   1   8        3.34        0.00      3.77 o
   0   2   8       40.95       72.25      5.53 o
   1   2   8      198.13      218.57      3.24 o
   2   2   8        0.44        7.96      1.06 o
   3   2   8        2.67        2.10      0.84 o
   4   2   8       51.04       53.47      2.51 o
   5   2   8       29.10       26.38      3.04 o
   6   2   8       14.55       14.08      2.24 o
   7   2   8        5.68        5.36      1.95 o
   8   2   8        0.15        0.00      2.53 o
   9   2   8        0.37        0.00      2.97 o
   1   3   8      565.17      528.29      5.59 o
   2   3   8      360.09      346.51      5.04 o
   3   3   8      516.90      574.35      8.01 o
   4   3   8       75.40      114.06      4.00 o
   5   3   8        2.44       15.92      2.17 o
   6   3   8        0.90        0.00      1.59 o
   7   3   8        0.28        3.32      1.89 o
   8   3   8       15.67       11.83      4.13 o
   9   3   8        0.46        0.70      3.23 o
   0   4   8      269.19      222.46      5.71 o
   1   4   8      115.89      159.07      3.86 o
   2   4   8      174.52      183.48      5.76 o
   3   4   8       62.74       71.38      3.05 o
   4   4   8       83.29       77.50      3.37 o
   5   4   8       10.19       15.39      2.28 o
   6   4   8       43.79       43.36      3.22 o
   7   4   8        3.50        2.83      1.99 o
   8   4   8        3.55        5.30      3.42 o
   1   5   8       86.87       77.96      3.08 o
   2   5   8       38.31       33.12      2.30 o
   3   5   8       72.29       67.00      4.32 o
   4   5   8       35.96       50.52      3.12 o
   5   5   8       38.58       33.94      3.34 o
   6   5   8        5.65        3.24      2.15 o
   7   5   8        8.43        3.91      2.23 o
   8   5   8       14.92       18.65      3.15 o
   0   6   8      174.98      181.51      7.33 o
   1   6   8        7.15        4.59      1.47 o
   2   6   8        1.62        2.58      1.30 o
   3   6   8        0.03        0.21      1.28 o
   4   6   8       74.28       61.14      3.59 o
   5   6   8       65.79       64.59      4.20 o
   6   6   8        1.24        2.58      1.95 o
   7   6   8        6.81        6.29      2.49 o
   1   7   8       61.73       64.82      5.15 o
   2   7   8        0.12        3.06      1.71 o
   3   7   8        3.95        9.10      2.02 o
   4   7   8        9.63        8.27      2.66 o
   5   7   8       14.92       13.97      2.45 o
   6   7   8        3.35        5.89      2.28 o
   7   7   8        3.57        7.11      2.39 o
   0   8   8       10.23        5.06      5.09 o
   1   8   8       16.94       21.79      2.69 o
   2   8   8      109.90      125.52      4.80 o
   3   8   8        3.60        1.88      1.81 o
   4   8   8       21.70       26.20      3.47 o
   5   8   8        4.15        1.69      1.91 o
   6   8   8        0.02        0.00      2.01 o
   1   9   8       30.96       19.90      2.81 o
   2   9   8        3.28        2.44      2.27 o
   3   9   8        2.03        1.10      2.21 o
   4   9   8        0.25        1.86      2.12 o
   5   9   8        4.23        2.53      2.16 o
   0  10   8        2.18        7.73      3.39 o
   1  10   8        0.77        0.00      2.28 o
   2  10   8        1.34        0.56      2.33 o
   3  10   8        1.86        2.28      2.61 o
   1   1   9     1038.32      887.78      9.19 o
   2   1   9      146.35      116.75      2.53 o
   3   1   9       22.24       46.97      3.66 o
   4   1   9      235.27      231.48      4.22 o
   5   1   9       10.72       12.52      1.78 o
   6   1   9      169.42      160.58      5.89 o
   7   1   9        3.18        2.34      1.97 o
   8   1   9       35.95       50.53      4.92 o
   9   1   9        0.32        2.64      2.71 o
   0   2   9      199.33      167.48      3.64 o
   1   2   9      185.46      186.33      3.06 o
   2   2   9      128.93      139.49      2.72 o
   3   2   9      496.74      447.79      6.15 o
   4   2   9       55.30       96.12      3.03 o
   5   2   9        0.00        0.14      1.13 o
   6   2   9       48.28       31.94      4.61 o
   7   2   9        5.98       11.23      2.71 o
   8   2   9        1.47        5.08      3.02 o
   9   2   9        0.28        0.00      3.13 o
   1   3   9        3.37        9.50      1.27 o
   2   3   9       48.62       62.27      1.95 o
   3   3   9      179.80      171.52      3.79 o
   4   3   9      124.43      151.57      3.88 o
   5   3   9       75.62       69.43      5.46 o
   6   3   9      229.44      254.31      7.06 o
   7   3   9        1.58        0.00      2.19 o
   8   3   9       25.10       21.61      3.72 o
   0   4   9      105.93      143.75      7.26 o
   1   4   9       16.69       14.29      1.54 o
   2   4   9      766.49      743.73     10.89 o
   3   4   9       10.05        5.73      1.37 o
   4   4   9      210.02      264.69      5.86 o
   5   4   9       29.19       29.19      2.66 o
   6   4   9       31.26       35.32      3.02 o
   7   4   9       32.01       38.39      3.60 o
   8   4   9       21.03       23.12      6.63 o
   1   5   9       56.65       45.34      3.31 o
   2   5   9      358.03      305.27      8.14 o
   3   5   9       56.71       58.35      3.07 o
   4   5   9       85.28       76.98      3.69 o
   5   5   9       11.19       17.38      2.99 o
   6   5   9        4.31        4.83      2.10 o
   7   5   9       13.58       15.95      3.40 o
   8   5   9       19.28       13.56      3.71 o
   0   6   9        1.57        3.62      2.17 o
   1   6   9        4.56        0.99      1.42 o
   2   6   9        6.07        5.73      1.55 o
   3   6   9        5.41        1.19      1.36 o
   4   6   9        7.37        5.43      1.63 o
   5   6   9       14.67       11.19      2.10 o
   6   6   9        1.05        0.19      1.87 o
   7   6   9        4.80        3.70      2.20 o
   1   7   9       51.34       56.60      7.79 o
   2   7   9       61.51       55.57      4.61 o
   3   7   9       93.14      101.35      4.32 o
   4   7   9        8.58       10.00      2.24 o
   5   7   9        3.80        2.18      2.57 o
   6   7   9        5.46        2.93      2.28 o
   0   8   9      503.09      419.78     13.49 o
   1   8   9        0.02        0.00      1.68 o
   2   8   9      113.30       87.69      4.79 o
   3   8   9        3.82        7.28      2.58 o
   4   8   9       27.83       28.71      3.67 o
   5   8   9       10.47       10.26      2.52 o
   1   9   9        1.39        0.00      1.78 o
   2   9   9        1.93        0.00      1.85 o
   3   9   9       13.33       10.85      2.81 o
   4   9   9        2.45        2.13      2.43 o
   0  10   9       14.15       21.61      4.38 o
   1  10   9        1.14        4.37      2.47 o
   2  10   9        7.79        4.23      2.55 o
   0   0  10       44.39       58.63      4.35 o
   1   0  10        2.77        2.41      1.24 o
   2   0  10      250.86      329.62      7.34 o
   3   0  10      750.86      853.38     20.28 o
   4   0  10        7.57        4.14      1.65 o
   5   0  10      236.28      171.38      6.04 o
   6   0  10        0.05        2.62      2.36 o
   7   0  10       80.85      107.57      8.59 o
   8   0  10        0.48        0.73      3.51 o
   1   1  10      352.03      395.24      5.27 o
   2   1  10        0.56        1.45      0.81 o
   3   1  10      103.38      103.25      2.95 o
   4   1  10        2.67        1.03      1.03 o
   5   1  10       10.82       34.22      2.46 o
   6   1  10       55.17       74.01      4.29 o
   7   1  10        2.09        0.00      1.88 o
   8   1  10        1.33        0.00      2.37 o
   0   2  10       65.50       62.34      3.80 o
   1   2  10        2.28        2.94      0.77 o
   2   2  10      272.83      270.89      4.13 o
   3   2  10       15.38        6.61      1.04 o
   4   2  10        0.44        1.64      1.20 o
   5   2  10       40.52       39.86      2.93 o
   6   2  10       23.19       30.56      3.06 o
   7   2  10       22.63       22.72      3.24 o
   8   2  10        3.87        5.16      2.63 o
   1   3  10      377.76      366.49      6.53 o
   2   3  10        0.01        0.50      0.94 o
   3   3  10      372.19      459.45      7.74 o
   4   3  10       22.82       22.65      2.67 o
   5   3  10       20.83        4.69      1.90 o
   6   3  10       35.73       46.25      3.65 o
   7   3  10       25.91       32.97      6.63 o
   8   3  10        4.73        2.70      2.63 o
   0   4  10        1.20        1.50      1.71 o
   1   4  10       87.54       76.95      3.59 o
   2   4  10       23.46       30.23      2.63 o
   3   4  10      565.79      480.20      8.25 o
   4   4  10       83.17       78.39      3.56 o
   5   4  10       17.68       13.56      2.00 o
   6   4  10       76.58       92.23      4.49 o
   7   4  10       11.98       10.82      3.06 o
   8   4  10        7.47        4.89      2.88 o
   1   5  10      103.24      123.82      4.66 o
   2   5  10       11.64       21.29      2.34 o
   3   5  10      108.14      119.23      4.32 o
   4   5  10        0.00        0.00      1.38 o
   5   5  10        5.77        3.65      1.68 o
   6   5  10       30.52       20.85      2.66 o
   7   5  10        0.04        0.06      2.30 o
   0   6  10       29.31       26.11      3.79 o
   1   6  10      131.06      125.10      4.96 o
   2   6  10       48.56       41.26      3.24 o
   3   6  10       66.20       56.51      3.78 o
   4   6  10       18.08       12.46      1.94 o
   5   6  10        2.91        2.13      1.80 o
   6   6  10        5.51        4.54      2.30 o
   7   6  10        0.11        0.40      2.20 o
   1   7  10       23.65       24.15      2.71 o
   2   7  10        3.37        2.88      1.80 o
   3   7  10       91.80      116.53      9.99 o
   4   7  10        4.41        3.35      2.26 o
   5   7  10        1.90        0.00      1.79 o
   6   7  10        0.55        3.33      2.23 o
   0   8  10       20.47       16.75      3.67 o
   1   8  10        3.60        2.63      1.87 o
   2   8  10        4.80       12.45      2.34 o
   3   8  10        7.61        5.55      2.14 o
   4   8  10        0.40        0.00      2.19 o
   5   8  10        3.84        0.31      2.32 o
   1   9  10        0.58        0.36      1.92 o
   2   9  10       12.25       12.81      2.90 o
   3   9  10        0.03        0.00      2.10 o
   4   9  10        3.39        1.59      2.40 o
   0  10  10        0.02        9.37      3.81 o
   1  10  10        0.24        0.00      2.10 o
   1   1  11     2413.18     2345.78     24.78 o
   2   1  11       26.29       11.87      1.26 o
   3   1  11      382.63      412.25      6.46 o
   4   1  11       10.93        5.07      1.31 o
   5   1  11      262.28      313.10      6.51 o
   6   1  11        2.05        4.24      1.81 o
   7   1  11       31.77       26.02      3.68 o
   8   1  11        0.32        0.16      2.41 o
   0   2  11      359.44      342.41      8.68 o
   1   2  11      114.00      137.45      3.06 o
   2   2  11        5.96       13.51      1.19 o
   3   2  11       37.90       21.32      2.58 o
   4   2  11       74.88      144.48      4.08 o
   5   2  11       10.95       10.68      2.04 o
   6   2  11       20.65       15.03      2.49 o
   7   2  11        6.90        3.34      2.19 o
   8   2  11        0.01        1.08      2.33 o
   1   3  11      459.13      485.66      9.46 o
   2   3  11       21.31       15.49      2.52 o
   3   3  11      313.81      278.37      5.76 o
   4   3  11       35.63       47.98      3.17 o
   5   3  11        1.76        1.82      1.63 o
   6   3  11       23.60       15.23      3.17 o
   7   3  11       18.96       29.55      5.25 o
   8   3  11        4.94        1.95      2.69 o
   0   4  11      707.34      614.28     15.00 o
   1   4  11        8.98        6.61      1.75 o
   2   4  11      173.37      214.13      5.69 o
   3   4  11      351.23      287.27      6.82 o
   4   4  11       52.29       54.59      3.13 o
   5   4  11      152.26      159.72      5.65 o
   6   4  11       44.53       34.21      3.54 o
   7   4  11       32.25       39.50      8.05 o
   1   5  11       18.77       14.70      2.21 o
   2   5  11      141.40      162.48      5.30 o
   3   5  11      201.19      178.12      5.60 o
   4   5  11       37.09       61.83      3.88 o
   5   5  11      214.67      223.91      6.31 o
   6   5  11       10.73       10.76      2.64 o
   7   5  11       18.70       16.60      3.53 o
   0   6  11      316.43      333.87     26.48 o
   1   6  11        1.66        0.00      1.61 o
   2   6  11      549.79      597.93     13.89 o
   3   6  11        0.97        0.00      1.62 o
   4   6  11       53.78       80.42      4.66 o
   5   6  11        3.09        3.66      2.24 o
   6   6  11        1.06        0.81      2.90 o
   1   7  11       83.56      101.58      4.94 o
   2   7  11       33.95       29.42      4.04 o
   3   7  11      183.57      225.90      7.03 o
   4   7  11       21.75       20.37      2.77 o
   5   7  11        5.81        2.51      2.51 o
   6   7  11        0.24        2.58      2.58 o
   0   8  11        8.00        9.59      3.39 o
   1   8  11        1.14        2.36      1.86 o
   2   8  11        0.64        0.12      1.97 o
   3   8  11       13.69        8.02      2.43 o
   4   8  11        2.08        0.00      2.34 o
   5   8  11        0.70        0.59      2.43 o
   1   9  11       22.98       25.81      3.26 o
   2   9  11        0.97        1.87      2.12 o
   3   9  11       16.46        7.79      3.78 o
   0   0  12     1956.11     1787.78    121.33 o
   1   0  12        2.87        1.64      1.62 o
   2   0  12      200.12      277.36      7.01 o
   3   0  12       33.75       55.03      3.81 o
   4   0  12        9.79       16.17      2.54 o
   5   0  12        9.10       21.96      3.04 o
   6   0  12        1.68        1.22      2.42 o
   7   0  12        1.11        0.00      2.53 o
   8   0  12        0.86        1.35      3.99 o
   1   1  12        7.50        6.62      1.23 o
   2   1  12       33.35       37.88      2.13 o
   3   1  12        0.09        7.22      1.32 o
   4   1  12       10.56        8.48      1.52 o
   5   1  12       63.98       49.40      3.02 o
   6   1  12        0.66        0.00      1.53 o
   7   1  12       11.92        8.27      2.42 o
   8   1  12        1.58        3.55      2.95 o
   0   2  12      101.71      119.71      6.54 o
   1   2  12        3.38        2.48      1.32 o
   2   2  12      116.60      114.22      4.40 o
   3   2  12       51.69       66.87      3.61 o
   4   2  12        0.13        1.86      1.48 o
   5   2  12       12.37       17.95      2.34 o
   6   2  12        3.32        1.58      1.83 o
   7   2  12        0.54        2.19      2.07 o
   8   2  12       16.18        7.98      2.80 o
   1   3  12      658.77      664.39     13.44 o
   2   3  12      151.20      121.46      5.51 o
   3   3  12       77.29       67.46      4.04 o
   4   3  12      114.07       99.17      5.01 o
   5   3  12       11.05       20.37      3.07 o
   6   3  12        7.77        2.88      2.18 o
   7   3  12        2.35        3.79      2.59 o
   0   4  12      159.82      121.05      6.82 o
   1   4  12        3.82        2.69      1.51 o
   2   4  12      184.74      176.61      7.09 o
   3   4  12       14.53        0.35      1.69 o
   4   4  12      315.93      321.32      8.62 o
   5   4  12        4.78       14.63      4.01 o
   6   4  12       44.72       34.63      3.53 o
   7   4  12        0.08        2.58      2.44 o
   1   5  12      103.22       92.60      5.47 o
   2   5  12        1.01        2.38      1.83 o
   3   5  12      170.76      142.51      7.17 o
   4   5  12        0.32        1.53      1.99 o
   5   5  12       12.39       15.82      3.00 o
   6   5  12        2.02        3.54      2.55 o
   7   5  12        5.54        5.62      2.88 o
   0   6  12        9.69        7.68      3.56 o
   1   6  12        0.06        0.00      1.48 o
   2   6  12      104.00       93.58      6.22 o
   3   6  12        0.76        1.77      1.81 o
   4   6  12       45.27       42.94      3.82 o
   5   6  12        1.37        0.00      2.17 o
   6   6  12        0.28        0.00      2.64 o
   1   7  12      146.16      132.67      8.22 o
   2   7  12        3.50        2.76      1.87 o
   3   7  12       11.46        5.06      2.09 o
   4   7  12        0.04        0.00      1.75 o
   5   7  12        7.31        7.47      2.82 o
   0   8  12       12.29       14.25      5.54 o
   1   8  12        0.00        0.00      1.97 o
   2   8  12        8.47        3.55      2.14 o
   3   8  12        2.68        4.09      2.14 o
   4   8  12        3.11        3.36      2.52 o
   1   9  12        5.80        3.06      2.16 o
   2   9  12        1.68        0.84      2.04 o
   1   1  13       12.18        6.10      1.32 o
   2   1  13       14.38       25.23      2.14 o
   3   1  13       73.61       52.75      2.75 o
   4   1  13       85.36       84.72      5.07 o
   5   1  13       46.71       94.33      3.92 o
   6   1  13        4.24        2.30      1.89 o
   7   1  13        2.14        6.13      2.41 o
   0   2  13      635.41      629.82     15.74 o
   1   2  13       18.74       26.82      2.77 o
   2   2  13      149.03      102.52      4.16 o
   3   2  13       11.63       29.38      2.96 o
   4   2  13       37.21       51.76      5.12 o
   5   2  13        8.37       14.97      2.93 o
   6   2  13        0.48        3.73      2.35 o
   7   2  13        6.70        2.21      3.23 o
   1   3  13       73.97       57.68      3.42 o
   2   3  13        5.13        7.95      2.05 o
   3   3  13        1.58        0.22      1.67 o
   4   3  13       15.57       18.39      3.41 o
   5   3  13        2.70        4.54      2.25 o
   6   3  13        4.64        8.31      2.60 o
   7   3  13       18.51        9.17      2.92 o
   0   4  13     2273.08     2396.72     89.33 o
   1   4  13       18.70        6.51      2.01 o
   2   4  13     1084.15     1145.67     19.40 o
   3   4  13        5.78        6.09      2.55 o
   4   4  13      407.00      412.45     10.17 o
   5   4  13        7.30        8.45      2.46 o
   6   4  13       76.93       81.14      7.69 o
   7   4  13        3.18        4.99      2.91 o
   1   5  13       98.77       88.43      4.43 o
   2   5  13      119.85      126.15      5.22 o
   3   5  13      235.70      229.52      7.57 o
   4   5  13       41.98       55.27      4.75 o
   5   5  13       23.76       22.04      3.23 o
   6   5  13        6.20        7.37      2.84 o
   0   6  13        0.35        2.13      2.61 o
   1   6  13        0.05        0.87      1.81 o
   2   6  13       41.16       36.23      4.05 o
   3   6  13       15.61       13.35      2.72 o
   4   6  13        0.69        0.30      2.13 o
   5   6  13        0.00        1.83      2.38 o
   1   7  13        0.80        2.41      1.95 o
   2   7  13        1.62        2.04      1.89 o
   3   7  13        0.74        0.06      1.96 o
   4   7  13        0.00        0.00      2.13 o
   0   8  13        0.06        2.25      3.07 o
   1   8  13        0.41        1.41      2.10 o
   2   8  13        0.05        1.69      2.12 o
   3   8  13        3.44        5.98      2.38 o
   0   0  14      127.79      136.69     20.10 o
   1   0  14        2.71        6.35      1.96 o
   2   0  14       17.71       11.56      2.34 o
   3   0  14       38.74       31.06      3.78 o
   4   0  14      160.93      202.68     10.79 o
   5   0  14       60.20       63.60      5.16 o
   6   0  14       31.83       10.06      3.22 o
   7   0  14        0.00        0.00      2.67 o
   1   1  14       17.89       16.22      3.14 o
   2   1  14       29.66       13.75      2.01 o
   3   1  14        0.85        2.18      1.56 o
   4   1  14        2.81        3.48      1.97 o
   5   1  14        1.89        5.68      2.11 o
   6   1  14       13.17       11.66      2.45 o
   7   1  14        2.34        3.82      2.85 o
   0   2  14       39.13       21.76      3.45 o
   1   2  14        0.53        0.33      1.70 o
   2   2  14        0.11        0.00      1.55 o
   3   2  14        2.31        2.72      1.90 o
   4   2  14       10.91        7.98      2.67 o
   5   2  14        3.47        3.39      2.15 o
   6   2  14        0.42        0.00      2.30 o
   7   2  14        0.21        0.48      4.31 o
   1   3  14       76.79       73.58      5.15 o
   2   3  14        8.68        7.07      3.28 o
   3   3  14       67.45       70.63      4.46 o
   4   3  14       41.68       28.56      3.32 o
   5   3  14       66.44       59.09      5.90 o
   6   3  14       19.80       12.90      3.00 o
   0   4  14       47.22       44.02      6.48 o
   1   4  14       52.49       45.75      4.28 o
   2   4  14      214.82      204.19      8.67 o
   3   4  14       86.29      114.72      5.68 o
   4   4  14       45.29       37.15      5.11 o
   5   4  14       13.31       12.78      2.81 o
   6   4  14        5.83        4.81      2.65 o
   1   5  14        6.89       11.11      2.49 o
   2   5  14        2.18        0.00      1.92 o
   3   5  14        0.04        0.00      2.06 o
   4   5  14       13.56       20.67      3.25 o
   5   5  14       17.35       22.90      3.39 o
   6   5  14        1.19        0.00      2.58 o
   0   6  14       13.06       11.19      3.23 o
   1   6  14       31.92       26.37      3.10 o
   2   6  14       28.59       27.54      3.47 o
   3   6  14       10.02       11.04      3.71 o
   4   6  14        1.12        1.10      2.27 o
   5   6  14        0.10        0.00      2.34 o
   1   7  14        1.01        0.00      1.82 o
   2   7  14        0.01        0.00      2.02 o
   3   7  14        5.41       12.51      3.10 o
   4   7  14        0.43        0.65      2.30 o
   0   8  14       23.02       18.82      4.41 o
   1   8  14        0.24        4.17      2.26 o
   2   8  14       17.83       10.81      2.72 o
   1   1  15      195.76      191.21      5.79 o
   2   1  15       14.93       20.11      3.20 o
   3   1  15       71.03       63.49      4.25 o
   4   1  15        0.00        1.67      2.07 o
   5   1  15        2.67       13.37      5.04 o
   6   1  15        7.01        8.43      3.29 o
   0   2  15      353.74      384.11     14.31 o
   1   2  15        0.46        1.88      1.77 o
   2   2  15      215.62      176.53      6.41 o
   3   2  15       24.22       36.59      4.04 o
   4   2  15        7.30        6.30      2.52 o
   5   2  15        0.77        0.36      2.09 o
   6   2  15        3.36        0.00      2.53 o
   1   3  15      291.75      291.08     10.62 o
   2   3  15       14.64       10.52      2.68 o
   3   3  15       68.32      107.21      6.32 o
   4   3  15        4.02        5.95      2.34 o
   5   3  15       38.37       52.99     11.44 o
   6   3  15       12.77        8.48      2.80 o
   0   4  15      207.03      245.30     16.66 o
   1   4  15        9.24        7.41      2.71 o
   2   4  15        5.61       15.75      3.05 o
   3   4  15       64.54       68.43      4.74 o
   4   4  15        1.86        0.82      2.15 o
   5   4  15       59.39       60.22      4.81 o
   1   5  15       48.60       45.20      4.69 o
   2   5  15       43.81       36.64      5.23 o
   3   5  15        5.45        4.84      2.39 o
   4   5  15        8.64        7.73      2.59 o
   5   5  15       13.64       15.01      3.18 o
   0   6  15        1.62        1.55      3.87 o
   1   6  15        2.12        0.09      2.14 o
   2   6  15        2.11        3.16      2.34 o
   3   6  15        1.79        2.73      2.48 o
   4   6  15       10.37       18.30      3.29 o
   1   7  15        8.38        6.27      2.63 o
   2   7  15        7.74        4.68      2.68 o
   3   7  15        0.16        0.38      2.34 o
   0   0  16       41.98       18.00      4.25 o
   1   0  16        4.84        5.05      2.11 o
   2   0  16       30.77       51.64      4.27 o
   3   0  16       41.73       72.21      6.09 o
   4   0  16        4.41        4.94      3.52 o
   5   0  16        3.81        9.65      5.37 o
   6   0  16       14.20       23.54      7.41 o
   1   1  16       69.34       50.71      4.10 o
   2   1  16        0.03        0.17      1.64 o
   3   1  16       26.25       17.51      2.84 o
   4   1  16        8.32        5.40      2.58 o
   5   1  16        3.84        2.89      3.39 o
   6   1  16        0.01        1.14      3.76 o
   0   2  16       60.94       69.67      6.04 o
   1   2  16       40.74       27.49      2.93 o
   2   2  16       31.55       30.57      4.58 o
   3   2  16       28.26       28.80      4.12 o
   4   2  16       15.88       18.49      3.40 o
   5   2  16        0.19        4.18      2.67 o
   6   2  16        1.17        0.00      2.86 o
   1   3  16      235.51      234.42      7.61 o
   2   3  16        9.92        4.79      2.59 o
   3   3  16       15.76       12.16      3.07 o
   4   3  16       10.29        5.34      2.66 o
   5   3  16        0.06        1.45      2.56 o
   0   4  16       50.58       53.87      5.75 o
   1   4  16        8.87        8.18      2.65 o
   2   4  16        0.58        0.00      2.26 o
   3   4  16        0.15        2.80      2.55 o
   4   4  16        2.37        0.37      2.57 o
   5   4  16        0.01        3.11      2.43 o
   1   5  16       54.18       47.93      4.94 o
   2   5  16        1.72        0.00      2.59 o
   3   5  16       32.89       22.78      3.91 o
   4   5  16       13.14       14.75      3.08 o
   0   6  16        0.59        0.00      4.61 o
   1   6  16        2.23        2.44      2.84 o
   2   6  16        2.39        5.96      3.06 o
   3   6  16        0.06        3.72      2.51 o
   1   7  16        0.04        1.87      2.89 o
   1   1  17      140.95      165.24      7.51 o
   2   1  17       31.86       38.55      3.47 o
   3   1  17       24.01       15.64      3.18 o
   4   1  17        3.98        4.78      2.61 o
   5   1  17        1.15        4.08      3.02 o
   0   2  17        1.79        4.83      2.91 o
   1   2  17        1.08        3.31      1.92 o
   2   2  17       17.38       18.02      4.24 o
   3   2  17        5.67        7.24      2.76 o
   4   2  17        0.00        1.06      2.48 o
   5   2  17        3.19        7.49      3.14 o
   1   3  17        9.81        4.86      4.19 o
   2   3  17        0.21        0.30      2.39 o
   3   3  17        6.22        5.96      3.23 o
   4   3  17       30.30       29.33      4.11 o
   0   4  17        4.00        3.92      3.77 o
   1   4  17        6.61        4.88      2.70 o
   2   4  17        0.00        0.01      2.52 o
   3   4  17        0.39        2.25      2.64 o
   4   4  17        0.45        3.19      2.76 o
   1   5  17        2.73        0.27      2.45 o
   2   5  17        5.98        0.00      3.87 o
   3   5  17        8.37        7.03      3.16 o
   0   6  17       17.86       20.27     11.59 o
   1   6  17        7.55        7.97      3.29 o
   0   0  18      283.15      280.26     20.13 o
   1   0  18        2.23       12.38      8.76 o
   2   0  18      154.32      147.35     19.63 o
   3   0  18        0.12        0.00      3.34 o
   4   0  18       23.75       12.02      6.64 o
   1   1  18        1.85        2.40      2.10 o
   2   1  18        0.96        0.54      2.19 o
   3   1  18        4.30        7.11      2.84 o
   4   1  18        1.31        4.72      3.90 o
   0   2  18       53.00       47.34      5.63 o
   1   2  18        0.67        0.12      2.01 o
   2   2  18        1.47        1.84      2.12 o
   3   2  18        0.03        2.36      2.61 o
   4   2  18        1.12        4.74      2.87 o
   1   3  18       10.95        7.13      2.75 o
   2   3  18        0.15        1.80      2.57 o
   3   3  18        3.20        8.73      3.04 o
   0   4  18        0.42        0.00      3.64 o
   1   4  18        3.54        3.90      2.37 o
   2   4  18        5.59        0.23      2.78 o
   3   4  18        0.18        1.99      3.70 o
   1   5  18        4.68        0.59      2.93 o
   1   1  19        3.67        3.47      2.74 o
   2   1  19        1.80        3.98      2.84 o
   3   1  19        2.12        3.73      3.28 o
   0   2  19        6.42        5.73      4.12 o
   1   2  19        1.13        1.98      2.14 o
   2   2  19        1.08        1.41      2.48 o
   3   2  19        0.01        2.99      2.43 o
   1   3  19        9.00        1.69      2.46 o
   2   3  19        0.47        3.65      2.38 o
   0   4  19       14.99       20.56      5.65 o
   0   0  20       46.69       22.00      8.56 o
   1   0  20        1.84        9.26      4.43 o
   1   1  20        7.06        7.87      3.23 o
   0   2  20       15.13       14.63      5.11 o
 
